# Supplementary material for: Evaluation of Type 1 Error Rates in Duplex Sequencing for Mutagenicity Testing Using Vehicle Control Data and Simulation Analyses
Source: Environ Mol Mutagen. 2026 Jun 16;67(5-7):e70067. doi: 10.1002/em.70067 (PMC13272924; doi:10.1002/em.70067)
Supplement: Supplementary file 1 — Table S1: Supporting Information. [file EM-67-0-s002.xlsx]

## Sheet: Sheet1
Studies	Vehicles	Dosage	Duration	No. of animlals in DS
A	0.5% methylcellulose	10 mL/kg/day	28 days	6
B	0.5% methylcellulose	10 mL/kg/day	28 days	7
C	0.5% methylcellulose	10 mL/kg/day	28 days	5
D	0.5% methylcellulose containing Microcrystalline Cellulose PH 102	10 mL/kg/day	28 days	5
E	0.5% methylcellulose	10 mL/kg/day	28 days	5
F	3 mg/mL ascorbic acid and 60 mg/mL sodium pyruvate in 0.5% (w/v) methylcellulose	10 mL/kg/day	28 days	5
G	0.5% methylcellulose	10 mL/kg/day	28 days	5
H	10% DMSO: 90% [0.5% (w/v) methylcellulose A4M in water] (v/v) with 50 mg/mL microcrystalline cellulose (Avicel PH 102)	10 mL/kg/day	28 days	5
I	30 mg/mL microcrystalline cellulose (Avicel PH 102) in 0.5% (w/v) methylcellulose A4M in purified water	10 mL/kg/day	28 days	5
J	0.5% methylcellulose	10 mL/kg/day	28 days	5
K	10% DMSO: 90% [0.5 (w.v) methylcellulose A4M in purified water] (v/v) with 60 mg/mL microcrystalline cellulose (Avicel PH 102)	10 mL/kg/day	28 days	5
L	50% (20% (w/v) Hydroxypropyl beta cyclodextrin in purified water): 50% (0.5% (w/v) Methylcellulose solution in purified water) with 25 mg/mL microcrystalline cellulose (Avicel PH 102)	10 mL/kg/day	28 days	5
M	0.5% (w/v) methylcellulose A4M in purified water	10 mL/kg/day	28 days	5
N	0.5% (w/v) methylcellulose A4M in purified water	10 mL/kg/day	28 days	5
O	0.5% (w/v) methylcellulose A4M in purified water	10 mL/kg/day	28 days	5
P	0.5% (w/v) methylcellulose A4M in purified water	10 mL/kg/day	28 days	5
Q	3 mg/mL Microcrystalline Cellulose PH 102 in 0.5% (w/v) methylcellulose A4M in purified water	10 mL/kg/day	28 days	5
R	10% (v/v) DMSO:90% 0.5% (w/v) Methylcellulose A4M in Purified water	10 mL/kg/day	28 days	5
S	Labrafac Lipophile WL1349	5 mL/kg/day	28 days	5
T	0.5% (w/v) methylcellulose A4M in purified water	10 mL/kg/day	28 days	5
U	0.5% (w/v) methylcellulose A4M in purified water	10 mL/kg/day	28 days	5
V	10% (v/v) DMSO: 90% (v/v) 0.5% Methylcellulose A4M in purified water	10 mL/kg/day	28 days	5
W	10% (v/v) DMSO: 90% (v/v) 0.5% Methylcellulose A4M in purified water	10 mL/kg/day	28 days	5
X	2% (v/v) Polysorbate 80 in 0.5% (w/v) Methylcellulose Solution in Purified Water	10 mL/kg/day	28 days	5
Y	10:10:80 (v:v:v) Polyethylene Glycol 400 (PEG 400): Polysorbate 80: Purified water	10 mL/kg/day	28 days	5
Z	Labrafac Lipophile WL 1349	5 mL/kg/day	28 days	5
AA	0.5% (w/v) Methylcellulose A4M in purified water	10 mL/kg/day	28 days	5
AB	2% (v/v) Polysorbate 80: 98% [0.5% (w/v) Methylcellulose A4M in purified water (v/v)]	10 mL/kg/day	28 days	5
