# Supplementary material for: Evaluation of Type 1 Error Rates in Duplex Sequencing for Mutagenicity Testing Using Vehicle Control Data and Simulation Analyses
Source: Environ Mol Mutagen. 2026 Jun 16;67(5-7):e70067. doi: 10.1002/em.70067 (PMC13272924; doi:10.1002/em.70067)
Supplement: Supplementary file 2 — Table S2: Supporting Information. [file EM-67-0-s001.xlsx]

## Sheet: VC historical data -Pfizer Oct 
Animal #	Sex	Total Duplex Bases	Total Mutant Duplex Bases	Mut Freq	Mut Freq x 10-8	Group MF x 10-8	Study	Tissue collection date
1	M	1105967437	57	5.15e-08	5.2	4.8	A	2022-06-17
2	M	1084427717	44	4.06e-08	4.1		A	2022-06-17
3	M	1164190380	72	6.18e-08	6.2		A	2022-06-17
4	M	1126191513	44	3.91e-08	3.9		A	2022-06-17
5	M	1092266310	60	5.49e-08	5.5		A	2022-06-17
6	M	1109868426	46	4.14e-08	4.1		A	2022-06-17
1	M	985757092	44	4.46e-08	4.5	5.5	B	2022-09-09
2	M	1017141421	37	3.64e-08	3.6		B	2022-09-09
3	M	945163858	58	6.14e-08	6.1		B	2022-09-09
4	M	958617112	65	6.78e-08	6.8		B	2022-09-09
5	M	938689016	63	6.71e-08	6.7		B	2022-09-09
6	M	1076599003	57	5.29e-08	5.3		B	2022-09-09
7	M	950163465	50	5.26e-08	5.3		B	2022-09-09
2	M	694083075	49	7.06e-08	7.1	5.9	C	2022-10-21
4	M	1321314257	59	4.47e-08	4.5		C	2022-10-21
5	M	1010540209	66	6.53e-08	6.5		C	2022-10-21
6	M	596207077	34	5.7e-08	5.7		C	2022-10-21
7	M	921294858	52	5.64e-08	5.6		C	2022-10-21
37	M	367173193	10	2.72e-08	2.7	4.7	D	2022-10-21
38	M	1483830945	69	4.65e-08	4.7		D	2022-10-21
40	M	1162561568	60	5.16e-08	5.2		D	2022-10-21
41	M	1106167482	62	5.6e-08	5.6		D	2022-10-21
42	M	434347691	23	5.3e-08	5.3		D	2022-10-21
1	M	1082573502	43	3.97e-08	4	5.4	E	2022-12-01
2	M	1065851836	69	6.47e-08	6.5		E	2022-12-01
3	M	1012266871	57	5.63e-08	5.6		E	2022-12-01
4	M	948682947	50	5.27e-08	5.3		E	2022-12-01
5	M	1203273016	67	5.57e-08	5.6		E	2022-12-01
1	M	717488731	21	2.93e-08	2.9	3.4	F	2023-03-02
2	M	1008019008	38	3.77e-08	3.8		F	2023-03-02
3	M	1138698201	35	3.07e-08	3.1		F	2023-03-02
4	M	1093504956	35	3.2e-08	3.2		F	2023-03-02
5	M	866701095	33	3.81e-08	3.8		F	2023-03-02
25	M	537775243	25	4.65e-08	4.6	4.1	G	2023-03-02
26	M	914152897	34	3.72e-08	3.7		G	2023-03-02
27	M	980393436	35	3.57e-08	3.6		G	2023-03-02
28	M	884136705	44	4.98e-08	5		G	2023-03-02
29	M	1154269046	44	3.81e-08	3.8		G	2023-03-02
1	M	1272785191	58	4.56e-08	4.6	4.1	H	2023-04-05
2	M	893653521	47	5.26e-08	5.3		H	2023-04-05
3	M	1118559514	40	3.58e-08	3.6		H	2023-04-05
4	M	1115679463	39	3.5e-08	3.5		H	2023-04-05
5	M	1145026353	42	3.67e-08	3.7		H	2023-04-05
25	M	1277665025	60	4.7e-08	4.7	4.1	I	2023-04-05
26	M	1060987824	48	4.52e-08	4.5		I	2023-04-05
27	M	922093544	35	3.8e-08	3.8		I	2023-04-05
28	M	1080213391	49	4.54e-08	4.5		I	2023-04-05
29	M	1110843622	34	3.06e-08	3.1		I	2023-04-05
1	M	753822522	36	4.78e-08	4.8	3.9	J	2023-05-18
2	M	739492564	25	3.38e-08	3.4		J	2023-05-18
3	M	732742364	29	3.96e-08	4		J	2023-05-18
4	M	819993612	28	3.41e-08	3.4		J	2023-05-18
5	M	793713891	29	3.65e-08	3.7		J	2023-05-18
1	M	987859222	28	2.83e-08	2.8	3.9	K	2023-07-06
2	M	1103161915	36	3.26e-08	3.3		K	2023-07-06
3	M	1032772218	45	4.36e-08	4.4		K	2023-07-06
4	M	928361437	42	4.52e-08	4.5		K	2023-07-06
5	M	837313650	37	4.42e-08	4.4		K	2023-07-06
25	M	1080469496	42	3.89e-08	3.9	4.2	L	2023-07-06
26	M	905203253	34	3.76e-08	3.8		L	2023-07-06
27	M	1036821493	49	4.73e-08	4.7		L	2023-07-06
28	M	913284701	35	3.83e-08	3.8		L	2023-07-06
29	M	1062799582	53	4.99e-08	5		L	2023-07-06
1	M	1074840166	63	5.86e-08	5.9	6.3	M	2023-08-31
2	M	380835889	23	6.04e-08	6		M	2023-08-31
3	M	515678309	32	6.21e-08	6.2		M	2023-08-31
4	M	514067077	33	6.42e-08	6.4		M	2023-08-31
5	M	449029269	31	6.9e-08	6.9		M	2023-08-31
1	M	744524803	40	5.37e-08	5.4	4.5	N	2023-10-12
2	M	663701951	26	3.92e-08	3.9		N	2023-10-12
3	M	766503831	29	3.78e-08	3.8		N	2023-10-12
4	M	740798284	29	3.91e-08	3.9		N	2023-10-12
5	M	772613282	44	5.69e-08	5.7		N	2023-10-12
1	M	722664857	28	3.87e-08	3.9	5.5	O	2023-11-16
2	M	681240478	37	5.43e-08	5.4		O	2023-11-16
3	M	653039746	36	5.51e-08	5.5		O	2023-11-16
4	M	600900061	37	6.16e-08	6.2		O	2023-11-16
5	M	623785401	40	6.41e-08	6.4		O	2023-11-16
1	M	717638775	38	5.3e-08	5.3	3.8	P	2023-12-20
2	M	817399072	30	3.67e-08	3.7		P	2023-12-20
3	M	672962565	22	3.27e-08	3.3		P	2023-12-20
4	M	742796698	26	3.5e-08	3.5		P	2023-12-20
5	M	730370321	23	3.15e-08	3.1		P	2023-12-20
1	M	725846467	31	4.27e-08	4.3	5.3	Q	2024-02-16
2	M	840775398	70	8.33e-08	8.3		Q	2024-02-16
3	M	805001873	33	4.1e-08	4.1		Q	2024-02-16
4	M	796349559	44	5.53e-08	5.5		Q	2024-02-16
5	M	789331876	32	4.05e-08	4.1		Q	2024-02-16
1	M	1006067946	122	1.21e-07	12.1	8.8	R	2024-05-02
2	M	1076915434	61	5.66e-08	5.7		R	2024-05-02
3	M	1127818995	55	4.88e-08	4.9		R	2024-05-02
4	M	362996932	46	1.27e-07	12.7		R	2024-05-02
5	M	941550052	81	8.6e-08	8.6		R	2024-05-02
1	M	316914841	12	3.79e-08	3.8	4.9	S	2024-05-02
2	M	609814282	33	5.41e-08	5.4		S	2024-05-02
3	M	996345541	49	4.92e-08	4.9		S	2024-05-02
4	M	773293570	44	5.69e-08	5.7		S	2024-05-02
5	M	1069909400	51	4.77e-08	4.8		S	2024-05-02
1	M	621722764	35	5.63e-08	5.6	5.3	T	2024-06-06
2	M	828016740	40	4.83e-08	4.8		T	2024-06-06
3	M	692148420	32	4.62e-08	4.6		T	2024-06-06
4	M	644922003	43	6.67e-08	6.7		T	2024-06-06
5	M	745875767	34	4.56e-08	4.6		T	2024-06-06
1	M	803101304	67	8.34e-08	8.3	9.9	U	2024-07-11
2	M	764700013	92	1.2e-07	12		U	2024-07-11
3	M	878058239	91	1.04e-07	10.4		U	2024-07-11
4	M	775784037	73	9.41e-08	9.4		U	2024-07-11
5	M	818975516	75	9.16e-08	9.2		U	2024-07-11
1	M	420338366	30	7.14e-08	7.1	8.4	V	2024-07-11
2	M	488025076	25	5.12e-08	5.1		V	2024-07-11
3	M	425763781	35	8.22e-08	8.2		V	2024-07-11
4	M	507889684	54	1.06e-07	10.6		V	2024-07-11
5	M	516572765	57	1.1e-07	11		V	2024-07-11
1	M	926650274	87	9.39e-08	9.4	9.9	W	2024-07-11
2	M	905990761	81	8.94e-08	8.9		W	2024-07-11
3	M	910602197	81	8.9e-08	8.9		W	2024-07-11
4	M	897360964	87	9.7e-08	9.7		W	2024-07-11
5	M	828247275	104	1.26e-07	12.6		W	2024-07-11
1	M	672101963	28	4.17e-08	4.2	5.2	Y	2024-08-22
2	M	734682363	47	6.4e-08	6.4		Y	2024-08-22
3	M	776669425	30	3.86e-08	3.9		Y	2024-08-22
4	M	723002952	38	5.26e-08	5.3		Y	2024-08-22
5	M	749485987	45	6e-08	6		Y	2024-08-22
